# Supplementary material for: rac-N,N′-Dimethyl-N,N′-(1,1′-binaphthyl-2,2′-di­yl)diformamide
Source: Acta Crystallogr Sect E Struct Rep Online. 2011 Nov 9;67(Pt 12):o3227. doi: 10.1107/S160053681104640X (PMC3238889; doi:10.1107/S160053681104640X)
Supplement: Supplementary file 1 [file e-67-o3227-sup1.cif]

##############################################################################
#                                                                            #
# This CIF contains the data in a paper accepted for publication in          #
# Acta Crystallographica Section E. It conforms to the requirements of       #
# Notes for Authors for Acta Crystallographica Section E, and has been       #
# peer reviewed under the auspices of the IUCr Commission on Journals.       #
#                                                                            #
# Full details of the Crystallographic Information File format               #
# are given in the paper "The Crystallographic Information File (CIF):       #
# a New Standard Archive File for Crystallography" by S. R. Hall, F. H.      #
# Allen and I. D. Brown [Acta Cryst. (1991), A47, 655-685].                  #
#                                                                            #
# The current version of the core CIF dictionary is obtainable from          #
# ftp://ftp.iucr.org/pub/cif_core.dic.                                       #
#                                                                            #
# Software is freely available for graphical display of the structure(s)     #
# in this CIF. For information consult the CIF software page                 #
# http://www.iucr.org/resources/cif/software.                                #
#                                                                            #
# This file may be used for bona fide research purposes within the           #
# scientific community so long as proper attribution is given to the journal # 
# article from which it was obtained.                                        #
#                                                                            #
##############################################################################
data_global
_audit_creation_method     SHELXL-97
_journal_date_recd_electronic     2011-11-02
_journal_date_accepted     2011-11-03
_journal_name_full     'Acta Crystallographica, Section E'
_journal_year     2011
_journal_volume     67
_journal_issue     12
_journal_page_first     o3227
_journal_page_last     o3227
_journal_paper_category     QO
_journal_coeditor_code     XU5377
_publ_contact_author
;
     Dr. Seik Weng Ng
     Department of Chemistry
     University of Malaya
     50603 Kuala Lumpur
     Malaysia
;
_publ_contact_author_email     seikweng@um.edu.my
_publ_contact_author_fax     '03 7967 4193'
_publ_contact_author_phone     '03 7967 6778'
_publ_section_title
;\
<i>rac</i>-<i>N</i>,<i>N</i>'-Dimethyl-<i>N</i>,<i>N</i>'-(1,1'-binaphthyl-2,\
2'-diyl)diformamide
;
loop_
    _publ_author_name
    _publ_author_address
    'Zeng, Jing'
;
     College of Chemistry
     Xinjiang Normal University
     Urumqi 830054
     People's Republic of China
;
    'Ng, Seik Weng'
;
     Department of Chemistry
     University of Malaya
     50603 Kuala Lumpur
     Malaysia
     and
     Chemistry Department
     Faculty of Science
     King Abdulaziz University
     PO Box 80203 Jeddah
     Saudi Arabia
;
data_I
_audit_creation_method     SHELXL-97
_chemical_name_systematic
;
<i>rac</i>-<i>N</i>,<i>N</i>'-Dimethyl-<i>N</i>,<i>N</i>'-(1,1'-binaphthyl-
2,2'-diyl)diformamide
;
_chemical_name_common     ?
_chemical_formula_moiety     'C24 H20 N2 O2'
_chemical_formula_sum     'C24 H20 N2 O2'
_chemical_formula_iupac     'C24 H20 N2 O2'
_chemical_formula_weight     368.42
_chemical_melting_point     ?
_symmetry_cell_setting     tetragonal
_symmetry_space_group_name_H-M     'I 41'
_symmetry_space_group_name_Hall     'I 4bw'
loop_
    _symmetry_equiv_pos_as_xyz
    'x, y, z'
    '-y, x+1/2, z+1/4'
    '-x+1/2, -y+1/2, z+1/2'
    'y+1/2, -x, z+3/4'
    'x+1/2, y+1/2, z+1/2'
    '-y+1/2, x+1, z+3/4'
    '-x+1, -y+1, z+1'
    'y+1, -x+1/2, z+5/4'
_cell_length_a     11.6548(12)
_cell_length_b     11.6548
_cell_length_c     13.9171(15)
_cell_angle_alpha     90.00
_cell_angle_beta     90.00
_cell_angle_gamma     90.00
_cell_volume     1890.4(3)
_cell_formula_units_Z     4
_cell_measurement_reflns_used     2958
_cell_measurement_theta_min     2.28
_cell_measurement_theta_max     27.10
_cell_measurement_temperature     113(2)
_exptl_crystal_description     prism
_exptl_crystal_colour     colorless
_exptl_crystal_size_max     0.34
_exptl_crystal_size_mid     0.20
_exptl_crystal_size_min     0.16
_exptl_crystal_density_diffrn     1.294
_exptl_crystal_density_meas     ?
_exptl_crystal_density_method     'not measured'
_exptl_crystal_F_000     776
_exptl_absorpt_coefficient_mu     0.083
_exptl_absorpt_correction_type     multi-scan
_exptl_absorpt_process_details     '(CrystalClear; Rigaku/MSC, 2005)'
_exptl_absorpt_correction_T_min     0.9723
_exptl_absorpt_correction_T_max     0.9868
_diffrn_ambient_temperature     113(2)
_diffrn_radiation_type     MoK\a
_diffrn_radiation_wavelength     0.71070
_diffrn_radiation_source     'rotating anode'
_diffrn_radiation_monochromator     confocal
_diffrn_measurement_device_type     'Rigaku Saturn CCD area-detector'
_diffrn_measurement_method     '\w and \f scans'
_diffrn_detector_area_resol_mean     7.31
_diffrn_reflns_number     11169
_diffrn_reflns_av_R_equivalents     0.0441
_diffrn_reflns_av_sigmaI/netI     0.0205
_diffrn_reflns_theta_min     2.28
_diffrn_reflns_theta_max     27.10
_diffrn_reflns_theta_full     27.10
_diffrn_measured_fraction_theta_max     0.999
_diffrn_measured_fraction_theta_full     0.999
_diffrn_reflns_limit_h_min     -14
_diffrn_reflns_limit_h_max     14
_diffrn_reflns_limit_k_min     -14
_diffrn_reflns_limit_k_max     14
_diffrn_reflns_limit_l_min     -17
_diffrn_reflns_limit_l_max     17
_diffrn_standards_number     0
_diffrn_standards_interval_count     0
_diffrn_standards_interval_time     0
_diffrn_standards_decay_%     0
_reflns_number_total     1091
_reflns_number_gt     1051
_reflns_threshold_expression     I>2\s(I)
_refine_ls_structure_factor_coef     Fsqd
_refine_ls_matrix_type     full
_refine_ls_R_factor_all     0.0390
_refine_ls_R_factor_gt     0.0375
_refine_ls_wR_factor_gt     0.0996
_refine_ls_wR_factor_ref     0.1009
_refine_ls_goodness_of_fit_ref     1.069
_refine_ls_restrained_S_all     1.069
_refine_ls_number_reflns     1091
_refine_ls_number_parameters     129
_refine_ls_number_restraints     1
_refine_ls_hydrogen_treatment     constr
_refine_ls_weighting_scheme     calc
_refine_ls_weighting_details
         'calc w=1/[\s^2^(Fo^2^)+(0.0702P)^2^+0.3273P] where P=(Fo^2^+2Fc^2^)/3'
_atom_sites_solution_hydrogens     geom
_atom_sites_solution_primary     direct
_atom_sites_solution_secondary     difmap
_refine_ls_shift/su_max     0.001
_refine_ls_shift/su_mean     0.001
_refine_diff_density_max     0.200
_refine_diff_density_min     -0.143
_refine_ls_extinction_method     'SHELXL97 (Sheldrick, 2008)'
_refine_ls_extinction_coef     0.012(3)
_refine_ls_extinction_expression
                                  'Fc^*^=kFc[1+0.001xFc^2^\l^3^/sin(2\q)]^-1/4^'
loop_
    _atom_type_symbol
    _atom_type_description
    _atom_type_scat_dispersion_real
    _atom_type_scat_dispersion_imag
    _atom_type_scat_source
    'C' 'C' 0.0033 0.0000
                         'International Tables Vol C Tables 4.2.6.8 and 6.1.1.4'
    'H' 'H' 0.0000 0.0000
                         'International Tables Vol C Tables 4.2.6.8 and 6.1.1.4'
    'N' 'N' 0.0061 0.0000
                         'International Tables Vol C Tables 4.2.6.8 and 6.1.1.4'
    'O' 'O' 0.0106 0.0000
                         'International Tables Vol C Tables 4.2.6.8 and 6.1.1.4'
_computing_data_collection     'CrystalClear (Rigaku/MSC, 2005)'
_computing_cell_refinement     'CrystalClear (Rigaku/MSC, 2005)'
_computing_data_reduction     'CrystalClear (Rigaku/MSC, 2005)'
_computing_structure_solution     'SHELXS97 (Sheldrick, 2008)'
_computing_structure_refinement     'SHELXL97 (Sheldrick, 2008)'
_computing_molecular_graphics     'X-SEED (Barbour, 2001)'
_computing_publication_material     'publCIF (Westrip, 2010)'
loop_
    _atom_site_type_symbol
    _atom_site_label
    _atom_site_fract_x
    _atom_site_fract_y
    _atom_site_fract_z
    _atom_site_U_iso_or_equiv
    _atom_site_adp_type
    _atom_site_calc_flag
    _atom_site_refinement_flags
    _atom_site_occupancy
    _atom_site_symmetry_multiplicity
    _atom_site_disorder_assembly
    _atom_site_disorder_group
    O O1 0.8311(3) -0.0321(2) 0.33342(16) 0.0772(9) Uani d . 1 1 . .
    N N1 0.85923(17) 0.00005(15) 0.17381(13) 0.0284(5) Uani d . 1 1 . .
    C C1 0.96952(16) 0.05699(16) 0.03106(14) 0.0187(4) Uani d . 1 1 . .
    C C2 0.89065(18) 0.08195(17) 0.10211(15) 0.0215(4) Uani d . 1 1 . .
    C C3 0.83669(17) 0.19135(17) 0.10642(15) 0.0220(4) Uani d . 1 1 . .
    H H3 0.7816 0.2067 0.1551 0.026 Uiso calc R 1 1 . .
    C C4 0.86360(17) 0.27432(16) 0.04105(15) 0.0199(4) Uani d . 1 1 . .
    H H4 0.8286 0.3477 0.0459 0.024 Uiso calc R 1 1 . .
    C C5 0.94283(16) 0.25287(15) -0.03388(14) 0.0176(4) Uani d . 1 1 . .
    C C6 0.99650(16) 0.14242(15) -0.03944(14) 0.0172(4) Uani d . 1 1 . .
    C C7 1.07543(16) 0.12335(17) -0.11571(15) 0.0204(4) Uani d . 1 1 . .
    H H7 1.1138 0.0516 -0.1202 0.024 Uiso calc R 1 1 . .
    C C8 1.09713(17) 0.20650(18) -0.18289(15) 0.0229(4) Uani d . 1 1 . .
    H H8 1.1490 0.1911 -0.2339 0.028 Uiso calc R 1 1 . .
    C C9 1.04310(17) 0.31514(18) -0.17716(16) 0.0241(5) Uani d . 1 1 . .
    H H9 1.0591 0.3724 -0.2239 0.029 Uiso calc R 1 1 . .
    C C10 0.96813(17) 0.33714(17) -0.10433(16) 0.0222(4) Uani d . 1 1 . .
    H H10 0.9322 0.4102 -0.1007 0.027 Uiso calc R 1 1 . .
    C C11 0.8095(2) -0.11084(19) 0.1472(2) 0.0391(6) Uani d . 1 1 . .
    H H11A 0.8619 -0.1726 0.1663 0.059 Uiso calc R 1 1 . .
    H H11B 0.7976 -0.1134 0.0775 0.059 Uiso calc R 1 1 . .
    H H11C 0.7358 -0.1208 0.1800 0.059 Uiso calc R 1 1 . .
    C C12 0.8630(3) 0.0295(2) 0.26773(19) 0.0475(8) Uani d . 1 1 . .
    H H12 0.8926 0.1030 0.2836 0.057 Uiso calc R 1 1 . .
loop_
    _atom_site_aniso_label
    _atom_site_aniso_U_11
    _atom_site_aniso_U_22
    _atom_site_aniso_U_33
    _atom_site_aniso_U_12
    _atom_site_aniso_U_13
    _atom_site_aniso_U_23
    O1 0.149(3) 0.0543(14) 0.0279(12) 0.0017(15) 0.0288(14) 0.0093(10)
    N1 0.0414(11) 0.0224(9) 0.0214(10) -0.0013(8) 0.0095(8) 0.0025(7)
    C1 0.0213(9) 0.0166(9) 0.0182(9) -0.0009(7) -0.0013(7) -0.0022(7)
    C2 0.0268(10) 0.0200(9) 0.0179(9) -0.0023(8) 0.0009(8) -0.0008(8)
    C3 0.0232(10) 0.0226(10) 0.0203(9) -0.0009(7) 0.0022(8) -0.0053(8)
    C4 0.0229(9) 0.0173(9) 0.0196(10) 0.0014(7) -0.0029(8) -0.0049(7)
    C5 0.0174(9) 0.0166(9) 0.0190(9) -0.0011(7) -0.0042(7) -0.0016(8)
    C6 0.0172(9) 0.0163(9) 0.0179(9) -0.0010(7) -0.0035(7) -0.0020(7)
    C7 0.0197(9) 0.0195(9) 0.0220(10) 0.0011(7) -0.0021(8) -0.0013(8)
    C8 0.0219(9) 0.0255(10) 0.0215(10) -0.0019(8) 0.0035(8) -0.0003(8)
    C9 0.0253(10) 0.0211(10) 0.0259(11) -0.0051(8) -0.0012(8) 0.0058(8)
    C10 0.0231(10) 0.0188(10) 0.0246(10) -0.0011(7) -0.0052(8) -0.0012(8)
    C11 0.0523(15) 0.0288(12) 0.0361(13) -0.0120(10) 0.0130(12) 0.0041(10)
    C12 0.084(2) 0.0345(14) 0.0237(12) 0.0020(13) 0.0099(13) 0.0022(10)
loop_
    _geom_bond_atom_site_label_1
    _geom_bond_atom_site_label_2
    _geom_bond_site_symmetry_2
    _geom_bond_distance
    _geom_bond_publ_flag
    O1 C12 . 1.220(4) ?
    N1 C12 . 1.352(3) ?
    N1 C2 . 1.429(3) ?
    N1 C11 . 1.464(3) ?
    C1 C2 . 1.381(3) ?
    C1 C6 . 1.433(3) ?
    C1 C1 7_644 1.507(4) ?
    C2 C3 . 1.423(3) ?
    C3 C4 . 1.364(3) ?
    C3 H3 . 0.9500 ?
    C4 C5 . 1.415(3) ?
    C4 H4 . 0.9500 ?
    C5 C10 . 1.419(3) ?
    C5 C6 . 1.433(2) ?
    C6 C7 . 1.422(3) ?
    C7 C8 . 1.370(3) ?
    C7 H7 . 0.9500 ?
    C8 C9 . 1.416(3) ?
    C8 H8 . 0.9500 ?
    C9 C10 . 1.363(3) ?
    C9 H9 . 0.9500 ?
    C10 H10 . 0.9500 ?
    C11 H11A . 0.9800 ?
    C11 H11B . 0.9800 ?
    C11 H11C . 0.9800 ?
    C12 H12 . 0.9500 ?
loop_
    _geom_angle_atom_site_label_1
    _geom_angle_atom_site_label_2
    _geom_angle_atom_site_label_3
    _geom_angle_site_symmetry_1
    _geom_angle_site_symmetry_3
    _geom_angle
    _geom_angle_publ_flag
    C12 N1 C2 . . 119.83(19) ?
    C12 N1 C11 . . 118.8(2) ?
    C2 N1 C11 . . 120.98(19) ?
    C2 C1 C6 . . 119.34(16) ?
    C2 C1 C1 . 7_644 119.98(15) ?
    C6 C1 C1 . 7_644 120.61(15) ?
    C1 C2 C3 . . 120.87(18) ?
    C1 C2 N1 . . 122.00(17) ?
    C3 C2 N1 . . 117.12(18) ?
    C4 C3 C2 . . 120.35(18) ?
    C4 C3 H3 . . 119.8 ?
    C2 C3 H3 . . 119.8 ?
    C3 C4 C5 . . 121.08(17) ?
    C3 C4 H4 . . 119.5 ?
    C5 C4 H4 . . 119.5 ?
    C4 C5 C10 . . 121.50(16) ?
    C4 C5 C6 . . 118.90(17) ?
    C10 C5 C6 . . 119.59(18) ?
    C7 C6 C5 . . 117.58(17) ?
    C7 C6 C1 . . 122.99(16) ?
    C5 C6 C1 . . 119.42(17) ?
    C8 C7 C6 . . 121.21(18) ?
    C8 C7 H7 . . 119.4 ?
    C6 C7 H7 . . 119.4 ?
    C7 C8 C9 . . 120.79(19) ?
    C7 C8 H8 . . 119.6 ?
    C9 C8 H8 . . 119.6 ?
    C10 C9 C8 . . 119.68(19) ?
    C10 C9 H9 . . 120.2 ?
    C8 C9 H9 . . 120.2 ?
    C9 C10 C5 . . 121.14(18) ?
    C9 C10 H10 . . 119.4 ?
    C5 C10 H10 . . 119.4 ?
    N1 C11 H11A . . 109.5 ?
    N1 C11 H11B . . 109.5 ?
    H11A C11 H11B . . 109.5 ?
    N1 C11 H11C . . 109.5 ?
    H11A C11 H11C . . 109.5 ?
    H11B C11 H11C . . 109.5 ?
    O1 C12 N1 . . 124.4(3) ?
    O1 C12 H12 . . 117.8 ?
    N1 C12 H12 . . 117.8 ?
