# Supplementary material for: rac-N,N′-Dimethyl-N,N′-(1,1′-binaphthyl-2,2′-di­yl)diformamide
Source: Acta Crystallogr Sect E Struct Rep Online. 2011 Nov 9;67(Pt 12):o3227. doi: 10.1107/S160053681104640X (PMC3238889; doi:10.1107/S160053681104640X)
Supplement: Supplementary file 2 [file e-67-o3227-Isup2.hkl]

# 
# h,k,l, Fc-squared, Fo-squared, sigma(Fo-squared) and status flag 
# 
data_I
_shelx_title '  I41' 
_shelx_refln_list_code          4 
_shelx_F_calc_maximum      140.81 
_exptl_crystal_F_000       776.00 
_reflns_d_resolution_high  0.7801 
 
loop_ 
 _symmetry_equiv_pos_as_xyz 
 'x, y, z' 
 '-y, x+1/2, z+1/4' 
 '-x+1/2, -y+1/2, z+1/2' 
 'y+1/2, -x, z+3/4' 
 'x+1/2, y+1/2, z+1/2' 
 '-y+1/2, x+1, z+3/4' 
 '-x+1, -y+1, z+1' 
 'y+1, -x+1/2, z+5/4' 
 
_cell_length_a    11.6548 
_cell_length_b    11.6548 
_cell_length_c    13.9171 
_cell_angle_alpha  90.000 
_cell_angle_beta   90.000 
_cell_angle_gamma  90.000 
 
_shelx_F_squared_multiplier     1.000 
 
loop_ 
 _refln_index_h 
 _refln_index_k 
 _refln_index_l 
 _refln_F_squared_calc 
 _refln_F_squared_meas 
 _refln_F_squared_sigma 
 _refln_observed_status 
   1   1   0      510.43      458.19      8.56 o 
   0   2   0     3169.67     3017.54     18.95 o 
   2   2   0     4833.06     4451.79     37.62 o 
  -1   3   0    14898.03    14607.40    228.25 o 
   1   3   0     6788.45     6359.63     67.11 o 
   3   3   0     1293.08     1158.90     10.29 o 
  -2   4   0     2200.12     2153.85     20.02 o 
   0   4   0     1338.94     1250.14     12.93 o 
   2   4   0      827.83      822.96      7.52 o 
   4   4   0     6489.67     5525.85    136.47 o 
  -3   5   0     5291.55     5543.13     89.32 o 
  -1   5   0      138.49      155.62      3.34 o 
   1   5   0       18.20       14.29      1.12 o 
   3   5   0        2.91        2.06      1.79 o 
   5   5   0      568.20      581.77      8.53 o 
  -4   6   0      138.43      112.94      3.92 o 
  -2   6   0       10.08        7.90      1.52 o 
   0   6   0     1579.54     1593.37     24.97 o 
   2   6   0      760.83      761.53     13.79 o 
   4   6   0      860.52      776.12     14.39 o 
   6   6   0     2002.86     2162.82     28.07 o 
  -5   7   0       37.42       34.40      4.30 o 
  -3   7   0       15.84       15.56      1.98 o 
  -1   7   0      858.98      802.45     18.87 o 
   1   7   0        0.04        2.02      0.87 o 
   3   7   0     1923.96     2169.39     29.99 o 
   5   7   0      190.99      180.72      7.92 o 
   7   7   0      255.54      271.24      5.88 o 
  -6   8   0      345.85      378.57     11.23 o 
  -4   8   0       14.37       22.61      3.00 o 
  -2   8   0      121.41      149.26      5.14 o 
   0   8   0       29.37       25.31      2.98 o 
   2   8   0        6.48        3.71      2.09 o 
   4   8   0       56.94       51.63      6.99 o 
   6   8   0      102.52      124.57      7.91 o 
   8   8   0       20.26       16.31      3.45 o 
  -7   9   0       86.84       67.23      9.69 o 
  -5   9   0      189.90      163.96      5.73 o 
  -3   9   0       79.34       68.81      5.37 o 
  -1   9   0      217.55      246.85      8.44 o 
   1   9   0      309.40      370.62      8.56 o 
   3   9   0      417.57      423.50     12.47 o 
   5   9   0      262.04      267.42     10.36 o 
   7   9   0       10.68       10.59      4.31 o 
   9   9   0      118.31      120.54      9.50 o 
  -8  10   0        2.08        4.96      2.52 o 
  -6  10   0      201.96      177.85      8.97 o 
  -4  10   0      418.67      382.97     15.25 o 
  -2  10   0      385.43      430.86     10.60 o 
   0  10   0       46.88       39.86      5.84 o 
   2  10   0     1941.38     1910.87     61.53 o 
   4  10   0     3096.20     3148.20     69.00 o 
   6  10   0       12.21       17.54      5.83 o 
   8  10   0        0.04        2.09      4.66 o 
  10  10   0       14.21       16.99      6.34 o 
  -9  11   0       65.50       53.63     14.02 o 
  -7  11   0      233.02      250.76     11.33 o 
  -5  11   0       44.02       30.45      6.64 o 
  -3  11   0        3.40        5.02      3.23 o 
  -1  11   0        1.07        2.67      3.09 o 
   1  11   0      577.39      580.68     15.79 o 
   3  11   0        2.55        7.50      4.35 o 
   5  11   0     1052.01     1191.94     91.40 o 
   7  11   0       11.83        9.11      4.13 o 
   9  11   0        3.71       14.14      7.45 o 
  -8  12   0        4.52       12.96      6.05 o 
  -6  12   0       91.69       55.99     14.43 o 
  -4  12   0        5.49        6.29      3.35 o 
  -2  12   0        5.42        6.49      2.94 o 
   0  12   0       23.32       16.05      5.78 o 
   2  12   0       59.59       62.32     10.69 o 
   4  12   0      226.24      224.73     14.05 o 
   6  12   0        0.22        6.62      3.55 o 
   8  12   0      250.60      316.03     15.09 o 
  -7  13   0      130.60       73.73     20.50 o 
  -5  13   0        8.90        5.86      4.97 o 
  -3  13   0        2.26        2.26      3.66 o 
  -1  13   0       60.03       57.35     13.91 o 
   1  13   0       84.37       93.58     13.37 o 
   3  13   0     1810.07     1962.08     42.77 o 
   5  13   0      237.40      236.18     19.60 o 
   7  13   0       46.30       38.27     13.89 o 
  -4  14   0        0.07        7.62      5.53 o 
  -2  14   0       13.93        7.57      5.19 o 
   0  14   0        2.78        6.24      5.41 o 
   2  14   0        0.03        6.01      4.91 o 
   4  14   0        9.23        6.23      5.54 o 
   0   1   1     6464.28     6293.47     41.97 o 
  -1   2   1    17372.43    18429.06    164.35 o 
   1   2   1     3600.04     3256.47     15.26 o 
  -2   3   1     2148.73     1987.10     13.37 o 
   0   3   1    14118.54    14106.91    179.20 o 
   2   3   1     4476.91     4162.21     25.83 o 
  -3   4   1      426.95      412.86      3.86 o 
  -1   4   1     2074.88     2016.84     16.00 o 
   1   4   1     2151.63     2112.46     15.69 o 
   3   4   1     5210.82     5299.12     39.61 o 
  -4   5   1      170.65      215.69      3.25 o 
  -2   5   1     2591.15     2758.79     20.02 o 
   0   5   1      572.25      573.01      5.52 o 
   2   5   1       52.19       46.70      1.59 o 
   4   5   1      397.33      417.25      4.36 o 
  -5   6   1      156.29      150.89      3.20 o 
  -3   6   1      853.50      875.87      7.84 o 
  -1   6   1     1144.86     1132.84     11.59 o 
   1   6   1      564.09      587.12      8.51 o 
   3   6   1      558.32      643.12     12.15 o 
   5   6   1      235.33      242.38      4.70 o 
  -6   7   1      698.13      679.96      9.65 o 
  -4   7   1      467.23      470.26      5.68 o 
  -2   7   1      267.69      271.95      4.23 o 
   0   7   1      943.79      924.79     12.37 o 
   2   7   1      546.10      542.37      7.36 o 
   4   7   1      377.16      410.39      6.40 o 
   6   7   1      717.90      762.46     12.27 o 
  -7   8   1      289.82      292.40      7.29 o 
  -5   8   1       11.67       14.35      1.70 o 
  -3   8   1      114.41      116.95      2.86 o 
  -1   8   1     1247.57     1394.90     13.40 o 
   1   8   1      145.08      129.15      3.76 o 
   3   8   1      316.93      310.85      5.39 o 
   5   8   1       12.32       15.97      3.14 o 
   7   8   1      118.83      119.78      5.86 o 
  -8   9   1       45.55       35.46      4.63 o 
  -6   9   1      488.44      429.95      7.70 o 
  -4   9   1        6.82        7.17      1.71 o 
  -2   9   1      411.16      439.16      7.27 o 
   0   9   1       18.23       18.11      1.95 o 
   2   9   1      671.44      630.50      9.84 o 
   4   9   1      140.71      126.53      6.00 o 
   6   9   1        3.45        6.36      2.64 o 
   8   9   1       75.76       75.58      6.74 o 
  -9  10   1       28.76       14.82      4.66 o 
  -7  10   1       29.94       30.51      6.02 o 
  -5  10   1       18.58       13.89      2.06 o 
  -3  10   1      478.89      445.56      8.00 o 
  -1  10   1      605.52      608.90      9.53 o 
   1  10   1      236.86      240.20      6.05 o 
   3  10   1     1852.83     1922.89     26.74 o 
   5  10   1      464.93      455.90      8.42 o 
   7  10   1       31.54       23.63      4.16 o 
   9  10   1        9.46        8.94      3.33 o 
 -10  11   1       72.69       55.79     14.47 o 
  -8  11   1        0.93        4.54      2.59 o 
  -6  11   1      174.14      172.31      7.40 o 
  -4  11   1      168.09      152.50      5.88 o 
  -2  11   1      164.29      176.46      5.74 o 
   0  11   1      405.21      429.64      8.98 o 
   2  11   1      959.57      955.19     16.30 o 
   4  11   1     2611.32     2811.55     51.04 o 
   6  11   1      225.19      236.21     12.88 o 
   8  11   1       19.12       15.84      4.94 o 
  10  11   1       33.43       27.05      8.99 o 
  -7  12   1      184.60      203.60      7.88 o 
  -5  12   1        5.66        7.26      2.87 o 
  -3  12   1       43.19       35.45      5.51 o 
  -1  12   1       62.43       59.80     10.55 o 
   1  12   1      316.48      330.53     10.09 o 
   3  12   1     1047.93     1098.73     17.48 o 
   5  12   1       65.09       64.14     10.80 o 
   7  12   1       63.73       55.11     10.32 o 
  -6  13   1      291.00      317.10      8.89 o 
  -4  13   1        5.74        6.33      2.04 o 
  -2  13   1       51.42       38.19      8.16 o 
   0  13   1       23.84       25.59      5.21 o 
   2  13   1       74.40       68.97     11.98 o 
   4  13   1      348.93      345.50     12.86 o 
   6  13   1       86.90       69.30     13.58 o 
  -5  14   1      110.09      140.88     19.50 o 
  -3  14   1       44.79       46.24      9.64 o 
  -1  14   1       41.89       43.89      8.22 o 
   1  14   1       63.76       51.59      9.91 o 
   3  14   1      184.11      175.81      9.28 o 
   5  14   1       46.42       35.49      8.03 o 
   1   1   2     1825.39     1527.64     12.48 o 
   0   2   2    19827.12    21567.93    331.37 o 
   2   2   2     5526.99     5559.29     37.04 o 
  -1   3   2    10173.16     9944.76     56.85 o 
   1   3   2     3362.49     3122.37     17.16 o 
   3   3   2      384.34      366.97      2.99 o 
  -2   4   2      957.19      976.68      6.81 o 
   0   4   2     4276.92     3963.91     24.44 o 
   2   4   2     3450.57     3380.99     19.39 o 
   4   4   2      637.93      653.57      5.35 o 
  -3   5   2       16.79       13.56      1.30 o 
  -1   5   2      358.17      342.53      4.01 o 
   1   5   2     2070.22     2092.66     14.25 o 
   3   5   2      700.64      755.49      6.78 o 
   5   5   2      587.40      662.07      7.24 o 
  -4   6   2      173.85      159.48      4.18 o 
  -2   6   2      131.48      128.20      2.66 o 
   0   6   2     3226.92     3482.41     33.37 o 
   2   6   2      163.59      174.17      2.78 o 
   4   6   2     3657.05     3828.73     30.56 o 
   6   6   2      190.43      178.66      3.77 o 
  -5   7   2      268.61      301.46      6.65 o 
  -3   7   2       40.33       42.92      2.75 o 
  -1   7   2      715.69      748.32      8.37 o 
   1   7   2     1224.70     1259.16     12.80 o 
   3   7   2      311.18      345.03      5.93 o 
   5   7   2      132.97      129.29      4.76 o 
   7   7   2      131.01      131.61      4.77 o 
  -6   8   2       43.40       39.07      4.25 o 
  -4   8   2       37.34       33.87      2.98 o 
  -2   8   2      251.80      243.98      5.14 o 
   0   8   2      179.33      207.90      3.63 o 
   2   8   2      178.08      155.40      3.06 o 
   4   8   2      859.53      894.49     14.31 o 
   6   8   2      458.84      462.66     10.12 o 
   8   8   2      419.09      418.78     11.96 o 
  -7   9   2        9.92        9.13      2.63 o 
  -5   9   2      103.37       92.22      5.55 o 
  -3   9   2       95.58       99.14      5.33 o 
  -1   9   2       79.86       77.95      4.52 o 
   1   9   2      846.00      851.13     11.31 o 
   3   9   2      110.80       92.46      5.57 o 
   5   9   2      319.89      311.49      8.13 o 
   7   9   2       27.16       25.72      4.65 o 
   9   9   2       12.30       10.91      2.60 o 
  -8  10   2       23.17       11.09      4.14 o 
  -6  10   2      520.05      542.05      9.62 o 
  -4  10   2      109.15       84.68      5.01 o 
  -2  10   2      338.05      323.19      6.41 o 
   0  10   2      735.59      733.20     15.03 o 
   2  10   2     1226.47     1218.94     17.91 o 
   4  10   2      424.62      471.65     12.60 o 
   6  10   2      525.73      505.17     11.66 o 
   8  10   2        0.33        3.66      2.52 o 
  10  10   2      193.99      208.95     10.49 o 
  -9  11   2       10.03        6.23      3.76 o 
  -7  11   2      228.44      250.29      8.34 o 
  -5  11   2       19.82       10.52      2.73 o 
  -3  11   2      195.73      179.74      5.80 o 
  -1  11   2       17.85       15.01      2.18 o 
   1  11   2      451.22      452.53     11.53 o 
   3  11   2      558.24      575.06     14.11 o 
   5  11   2      327.75      343.96     11.91 o 
   7  11   2       67.67       59.70      9.03 o 
   9  11   2       32.85       31.56      7.27 o 
  -8  12   2      173.43      178.99     11.61 o 
  -6  12   2      381.82      439.23     10.94 o 
  -4  12   2      169.61      170.45      5.87 o 
  -2  12   2       63.06       66.25      6.89 o 
   0  12   2      107.25       91.37     11.95 o 
   2  12   2      144.98      148.70      7.92 o 
   4  12   2      538.25      554.93     15.31 o 
   6  12   2      445.80      445.34     12.65 o 
   8  12   2      291.67      330.13     10.39 o 
  -7  13   2      116.39      105.44     14.79 o 
  -5  13   2      116.35      117.50      9.95 o 
  -3  13   2      241.49      281.31     11.08 o 
  -1  13   2       21.13       18.70      5.01 o 
   1  13   2      114.69      101.15      9.90 o 
   3  13   2      178.78      188.51      8.28 o 
   5  13   2      213.94      204.31     10.52 o 
   7  13   2       45.17       31.38      7.90 o 
  -4  14   2      112.91      104.27     26.41 o 
  -2  14   2      180.78      216.62     14.57 o 
   0  14   2       46.34       40.81      9.42 o 
   2  14   2      214.50      207.32     10.35 o 
   4  14   2      232.02      281.96     17.74 o 
   0   1   3      470.80      410.28      2.62 o 
  -1   2   3     8610.12     8515.05     45.69 o 
   1   2   3     1017.16      951.21      5.95 o 
  -2   3   3     8078.32     7848.59     50.77 o 
   0   3   3     4248.89     3856.68     21.45 o 
   2   3   3     4137.39     4109.60     20.87 o 
  -3   4   3     2509.69     2421.73     18.20 o 
  -1   4   3     2294.20     2165.28     13.57 o 
   1   4   3     2044.13     2067.35     13.82 o 
   3   4   3     1939.57     1927.75     17.46 o 
  -4   5   3      293.39      302.85      4.31 o 
  -2   5   3     1463.62     1508.11     13.14 o 
   0   5   3      432.82      454.48      4.98 o 
   2   5   3      158.21      161.79      2.73 o 
   4   5   3     1094.38     1104.93     12.83 o 
  -5   6   3       17.43       15.20      1.67 o 
  -3   6   3      121.26      103.51      2.76 o 
  -1   6   3     1464.83     1733.85     20.80 o 
   1   6   3     1016.55      994.33      8.85 o 
   3   6   3      207.68      231.64      4.30 o 
   5   6   3       91.10       91.37      2.90 o 
  -6   7   3      423.08      408.97      6.49 o 
  -4   7   3      171.26      146.51      3.50 o 
  -2   7   3      600.53      577.81      8.04 o 
   0   7   3       70.52       92.84      2.79 o 
   2   7   3      561.00      597.82      6.58 o 
   4   7   3     1215.65     1286.41     12.59 o 
   6   7   3      549.13      576.46      9.30 o 
  -7   8   3      156.72      151.36      7.20 o 
  -5   8   3       57.26       57.69      5.64 o 
  -3   8   3       33.86       41.94      3.38 o 
  -1   8   3      383.65      376.14      5.67 o 
   1   8   3      448.26      446.20      7.37 o 
   3   8   3      601.60      585.07      9.65 o 
   5   8   3     1159.34     1250.40     20.71 o 
   7   8   3       46.35       41.63      5.06 o 
  -8   9   3      263.60      275.30      8.00 o 
  -6   9   3      118.27      110.32      4.57 o 
  -4   9   3       18.85       14.06      2.23 o 
  -2   9   3      132.70      133.91      4.72 o 
   0   9   3     1473.25     1460.02     19.35 o 
   2   9   3      286.36      289.53      5.31 o 
   4   9   3      362.72      341.73      9.96 o 
   6   9   3      208.28      197.83      8.28 o 
   8   9   3      293.75      308.80      7.66 o 
  -9  10   3      204.81      206.21      6.98 o 
  -7  10   3      395.72      418.01      9.15 o 
  -5  10   3      165.74      166.48      6.01 o 
  -3  10   3       11.95       19.66      3.30 o 
  -1  10   3     1471.08     1400.32     17.15 o 
   1  10   3      340.51      342.85      7.18 o 
   3  10   3      375.97      383.41      9.60 o 
   5  10   3      432.16      427.58     10.53 o 
   7  10   3       12.57        8.27      3.37 o 
   9  10   3      268.01      269.35      9.54 o 
  -8  11   3        2.09        4.49      4.08 o 
  -6  11   3      312.06      317.58     10.33 o 
  -4  11   3      421.82      402.79      9.16 o 
  -2  11   3      155.00      170.58      5.39 o 
   0  11   3      183.01      198.78      5.32 o 
   2  11   3       42.77       46.76      6.64 o 
   4  11   3       32.72       27.81      4.63 o 
   6  11   3      473.94      490.45     10.37 o 
   8  11   3      130.54      127.09     11.01 o 
  -7  12   3      221.22      212.98      8.41 o 
  -5  12   3      425.07      435.78     12.78 o 
  -3  12   3      315.25      284.92      7.24 o 
  -1  12   3      129.55      126.53     10.06 o 
   1  12   3        3.54        6.46      3.00 o 
   3  12   3       25.09       24.89      3.55 o 
   5  12   3      241.64      246.67     10.84 o 
   7  12   3      607.22      657.52     18.57 o 
  -6  13   3      182.56      163.94      7.58 o 
  -4  13   3       19.33       13.83      4.54 o 
  -2  13   3      181.40      184.14      8.12 o 
   0  13   3       26.70       22.48      4.47 o 
   2  13   3      115.91      116.94      9.61 o 
   4  13   3       20.33       23.61      5.21 o 
   6  13   3      301.16      328.47     12.27 o 
  -3  14   3      283.18      315.72      9.33 o 
  -1  14   3      222.08      236.00      9.91 o 
   1  14   3      251.49      263.40     10.15 o 
   3  14   3       67.79       66.40     13.76 o 
   0   0   4    14671.54    14353.01    113.68 o 
   1   1   4      594.35      550.56      3.74 o 
   0   2   4      316.24      273.84      2.42 o 
   2   2   4      301.72      347.78      2.74 o 
  -1   3   4     6068.91     5922.44     42.85 o 
   1   3   4      185.30      155.02      1.97 o 
   3   3   4     2419.01     2556.88     19.09 o 
  -2   4   4     1391.87     1462.27     12.00 o 
   0   4   4     2570.15     2706.36     29.37 o 
   2   4   4     1213.34     1243.09     11.00 o 
   4   4   4      336.13      355.80      4.93 o 
  -3   5   4     2676.32     2989.85     29.87 o 
  -1   5   4     2012.63     2179.16     16.52 o 
   1   5   4     1836.63     1868.17     13.89 o 
   3   5   4      611.73      685.04      6.89 o 
   5   5   4       54.20       54.13      3.30 o 
  -4   6   4      230.18      228.56      3.84 o 
  -2   6   4     1256.07     1260.48     12.41 o 
   0   6   4      255.86      274.64      4.33 o 
   2   6   4     1887.31     2074.70     17.11 o 
   4   6   4     1891.46     1912.98     16.05 o 
   6   6   4      390.30      348.87      6.02 o 
  -5   7   4       97.35       94.25      3.61 o 
  -3   7   4       49.27       67.34      3.77 o 
  -1   7   4       29.07       23.20      2.59 o 
   1   7   4     1059.25     1135.79     11.00 o 
   3   7   4      227.27      213.62      3.85 o 
   5   7   4      493.94      466.69      6.74 o 
   7   7   4      291.48      283.56      6.89 o 
  -6   8   4      328.70      319.61      6.96 o 
  -4   8   4      201.57      186.45      4.58 o 
  -2   8   4      389.01      377.11      8.36 o 
   0   8   4     1456.79     1455.50     19.36 o 
   2   8   4     1079.63     1127.97     14.25 o 
   4   8   4     1053.44     1029.67     13.33 o 
   6   8   4     1174.30     1218.17     17.96 o 
   8   8   4       77.73       86.09      6.41 o 
  -7   9   4      149.29      156.69      6.92 o 
  -5   9   4      601.43      631.86     10.41 o 
  -3   9   4      196.19      182.73      5.52 o 
  -1   9   4     1136.92     1137.29     15.87 o 
   1   9   4      197.06      197.38      5.01 o 
   3   9   4      222.03      195.98      5.30 o 
   5   9   4      148.01      164.76      6.67 o 
   7   9   4       46.95       32.77      4.51 o 
   9   9   4        4.20       10.36      3.01 o 
  -8  10   4      293.36      295.56      9.75 o 
  -6  10   4      493.11      517.02     10.75 o 
  -4  10   4      420.19      487.76      7.47 o 
  -2  10   4     1061.19     1106.86     15.72 o 
   0  10   4      532.68      552.76      9.61 o 
   2  10   4       93.32       97.41      8.26 o 
   4  10   4       29.65       32.31      4.69 o 
   6  10   4      182.13      179.23     11.33 o 
   8  10   4      234.28      245.62      9.19 o 
  10  10   4       31.55       29.14      7.29 o 
  -9  11   4       11.52       11.16      3.86 o 
  -7  11   4      236.71      225.93      8.61 o 
  -5  11   4      670.20      694.16      9.99 o 
  -3  11   4       12.50       10.92      2.41 o 
  -1  11   4        4.29        4.38      1.95 o 
   1  11   4       73.56       81.10      5.95 o 
   3  11   4       13.33       11.12      3.18 o 
   5  11   4       61.21       55.18      8.56 o 
   7  11   4      230.83      231.22     10.92 o 
   9  11   4      197.48      204.14     13.72 o 
  -8  12   4        8.72        9.41      4.40 o 
  -6  12   4       41.71       43.14      6.32 o 
  -4  12   4      357.86      376.30      7.46 o 
  -2  12   4       60.00       44.23      7.74 o 
   0  12   4      371.84      385.10     10.03 o 
   2  12   4        1.97        7.90      2.97 o 
   4  12   4       12.45       11.05      3.43 o 
   6  12   4       99.21       90.94     12.56 o 
   8  12   4      314.45      297.13     16.23 o 
  -5  13   4      247.47      249.12     11.40 o 
  -3  13   4      106.00      122.25      9.29 o 
  -1  13   4      194.91      196.36      8.24 o 
   1  13   4        4.43        7.25      2.21 o 
   3  13   4       68.13       67.73     12.23 o 
   5  13   4      115.12      145.76     18.08 o 
  -4  14   4      117.93      122.10     18.44 o 
  -2  14   4        6.59        7.48      2.46 o 
   0  14   4      198.13      204.65      9.80 o 
   2  14   4      111.04      126.19     12.39 o 
   0   1   5      928.52      882.14      4.76 o 
  -1   2   5     1847.56     1814.60     12.29 o 
   1   2   5     3312.33     3220.72     23.62 o 
  -2   3   5      564.47      602.76      5.41 o 
   0   3   5      520.96      533.84      4.46 o 
   2   3   5     2779.52     2945.76     20.81 o 
  -3   4   5      505.76      545.20      6.31 o 
  -1   4   5     1678.47     1778.98     14.26 o 
   1   4   5     2196.50     2310.46     19.80 o 
   3   4   5      482.86      496.27      6.33 o 
  -4   5   5     1970.35     2029.52     18.14 o 
  -2   5   5     4037.62     4125.09     52.29 o 
   0   5   5      452.06      516.41      6.53 o 
   2   5   5      976.24      954.18      8.76 o 
   4   5   5      117.33      112.60      3.28 o 
  -5   6   5      178.04      160.83      4.67 o 
  -3   6   5      837.21      851.93      9.67 o 
  -1   6   5     1924.20     1961.90     17.80 o 
   1   6   5       32.32       40.27      3.04 o 
   3   6   5      299.03      292.40      3.91 o 
   5   6   5      617.91      614.71      8.58 o 
  -6   7   5      417.10      435.28      7.88 o 
  -4   7   5      432.55      450.23      6.89 o 
  -2   7   5     2447.03     2540.59     19.39 o 
   0   7   5      379.76      337.11      5.90 o 
   2   7   5     1289.00     1265.28     12.34 o 
   4   7   5       85.27       81.23      3.30 o 
   6   7   5      508.03      516.25      8.14 o 
  -7   8   5      151.51      151.89      5.29 o 
  -5   8   5      551.85      573.11      9.15 o 
  -3   8   5     1524.51     1579.57     19.16 o 
  -1   8   5     1179.38     1096.42     14.76 o 
   1   8   5      358.95      330.43      5.65 o 
   3   8   5       85.02       89.84      3.29 o 
   5   8   5      950.50      932.46     13.44 o 
   7   8   5      426.53      429.91      8.14 o 
  -8   9   5      260.13      276.15      9.54 o 
  -6   9   5      329.01      356.10      9.35 o 
  -4   9   5      389.06      435.05      8.93 o 
  -2   9   5      814.18      827.40     12.05 o 
   0   9   5      138.23      134.96      5.75 o 
   2   9   5      592.08      583.74      9.54 o 
   4   9   5       55.11       41.56      5.05 o 
   6   9   5      423.76      403.87     10.09 o 
   8   9   5        7.09        4.78      2.57 o 
  -9  10   5       26.70       28.23      5.43 o 
  -7  10   5      176.21      215.40     10.86 o 
  -5  10   5      702.41      732.61     16.74 o 
  -3  10   5        4.56        5.19      2.07 o 
  -1  10   5       83.72       70.83      5.31 o 
   1  10   5      196.32      194.52      6.41 o 
   3  10   5       18.74       20.61      3.36 o 
   5  10   5      188.92      194.00      7.92 o 
   7  10   5       84.39       68.58      8.95 o 
   9  10   5       61.30       57.45     12.28 o 
  -8  11   5       12.90       10.80      4.68 o 
  -6  11   5       39.37       38.83      7.49 o 
  -4  11   5      312.78      312.05     10.55 o 
  -2  11   5       39.37       34.88      4.68 o 
   0  11   5      105.20      110.48      6.21 o 
   2  11   5       98.46      120.64      9.54 o 
   4  11   5       77.71       87.47      8.86 o 
   6  11   5       63.30       52.02      8.80 o 
   8  11   5      236.32      239.28      9.43 o 
  -7  12   5       54.26       36.36      9.51 o 
  -5  12   5      230.17      261.55      7.79 o 
  -3  12   5       48.38       58.40      5.37 o 
  -1  12   5      709.83      700.97     13.06 o 
   1  12   5       24.75       22.70      4.65 o 
   3  12   5        4.97        6.06      3.13 o 
   5  12   5        9.29        9.68      3.19 o 
   7  12   5       48.41       41.59      8.81 o 
  -6  13   5       60.05       56.42     13.79 o 
  -4  13   5      118.30      138.20     11.54 o 
  -2  13   5       30.93       27.73      8.18 o 
   0  13   5       42.01       54.51      9.19 o 
   2  13   5       72.29       74.57     12.01 o 
   4  13   5       22.86       20.26      6.35 o 
   6  13   5       85.63       55.29     14.51 o 
  -3  14   5       37.98       22.54      7.09 o 
  -1  14   5       89.70       58.89     11.50 o 
   1  14   5       35.86       26.59      7.06 o 
   3  14   5      156.35      183.00      9.87 o 
   1   1   6      785.31      787.14      6.14 o 
   0   2   6      497.85      493.29      4.78 o 
   2   2   6     3375.85     3626.58     38.12 o 
  -1   3   6     1836.18     1828.49     15.71 o 
   1   3   6     1121.01     1283.02     11.58 o 
   3   3   6      900.33     1033.53      9.45 o 
  -2   4   6       99.51      110.57      3.62 o 
   0   4   6      712.25      828.39     12.47 o 
   2   4   6     1078.53     1089.27      9.95 o 
   4   4   6       37.66       39.48      2.50 o 
  -3   5   6     1462.75     1420.65     16.01 o 
  -1   5   6     1498.13     1576.20     20.08 o 
   1   5   6      211.90      179.43      3.48 o 
   3   5   6      192.18      225.19      4.19 o 
   5   5   6      958.49      965.63      9.88 o 
  -4   6   6     3222.61     3310.97     30.76 o 
  -2   6   6      560.56      599.13      9.61 o 
   0   6   6       33.96       44.02      2.99 o 
   2   6   6      551.27      597.32      6.72 o 
   4   6   6      346.35      351.12      5.68 o 
   6   6   6      785.03      815.58      9.19 o 
  -5   7   6     2389.90     2378.43     23.43 o 
  -3   7   6      112.08      119.02      3.61 o 
  -1   7   6      388.65      363.12      5.88 o 
   1   7   6      218.87      232.39      5.21 o 
   3   7   6      422.80      359.56      6.29 o 
   5   7   6       91.11       90.24      5.60 o 
   7   7   6      336.70      340.31      7.31 o 
  -6   8   6      205.57      218.33      8.02 o 
  -4   8   6     2908.45     3174.55     36.64 o 
  -2   8   6      421.18      412.99      6.48 o 
   0   8   6      105.27       99.45      3.46 o 
   2   8   6        2.43        4.75      1.28 o 
   4   8   6      391.13      369.18      7.17 o 
   6   8   6      201.18      186.04      6.51 o 
   8   8   6       14.98       11.36      3.14 o 
  -7   9   6       22.16       15.72      4.32 o 
  -5   9   6      332.37      322.07      7.95 o 
  -3   9   6     1156.77     1217.36     19.13 o 
  -1   9   6       30.84       21.67      3.79 o 
   1   9   6      325.19      301.02      6.74 o 
   3   9   6      128.60      128.24      4.66 o 
   5   9   6      182.88      172.96      4.66 o 
   7   9   6       28.26       17.22      3.56 o 
   9   9   6       21.55       17.12      3.66 o 
  -8  10   6       44.65       50.47      7.73 o 
  -6  10   6       12.18       13.64      3.37 o 
  -4  10   6      116.54      125.09      7.80 o 
  -2  10   6      124.59      139.07      7.52 o 
   0  10   6       81.58       62.00      5.59 o 
   2  10   6       54.11       62.01      5.63 o 
   4  10   6       42.94       28.66      4.46 o 
   6  10   6       16.55        9.29      2.68 o 
   8  10   6       11.90       14.30      4.17 o 
  -7  11   6      153.19      167.83     10.40 o 
  -5  11   6       14.03       14.34      3.86 o 
  -3  11   6       91.94       85.37      6.99 o 
  -1  11   6       23.84       20.30      4.09 o 
   1  11   6      298.82      293.35      8.51 o 
   3  11   6       76.89       60.41      8.74 o 
   5  11   6       16.78       11.95      3.01 o 
   7  11   6       82.03       78.01      8.26 o 
  -6  12   6      171.21      203.97      8.82 o 
  -4  12   6       87.08       76.77      7.41 o 
  -2  12   6      101.40       91.49      8.04 o 
   0  12   6       19.86       17.83      4.83 o 
   2  12   6      162.31      144.43      9.33 o 
   4  12   6       40.22       32.20      6.89 o 
   6  12   6      155.68      163.15     16.23 o 
  -5  13   6       17.22       10.68      4.17 o 
  -3  13   6       75.53       58.94     10.10 o 
  -1  13   6       14.87       12.79      3.89 o 
   1  13   6      200.72      198.08     16.10 o 
   3  13   6      137.86      180.23     10.71 o 
   5  13   6       38.20       33.32      9.73 o 
   0  14   6       16.02        9.07      4.87 o 
   0   1   7      491.86      495.60      5.80 o 
  -1   2   7     4019.28     4216.58     34.58 o 
   1   2   7        0.51        3.46      1.19 o 
  -2   3   7     1282.76     1374.05     21.11 o 
   0   3   7     1408.53     1663.64     15.09 o 
   2   3   7      975.25     1105.19     14.34 o 
  -3   4   7      276.35      266.92      5.94 o 
  -1   4   7       51.64       65.50      5.86 o 
   1   4   7      124.35      129.83      3.21 o 
   3   4   7      144.36      166.97      3.88 o 
  -4   5   7      457.90      517.26      8.98 o 
  -2   5   7      283.79      268.62      5.81 o 
   0   5   7      190.77      227.18      5.68 o 
   2   5   7       88.43       89.73      4.57 o 
   4   5   7        9.40       16.26      2.26 o 
  -5   6   7     1082.80     1058.21     10.97 o 
  -3   6   7     1293.53     1354.00     14.85 o 
  -1   6   7      363.96      347.57      6.81 o 
   1   6   7      236.83      203.93      4.41 o 
   3   6   7       30.47       40.52      3.94 o 
   5   6   7      139.69      140.82      5.25 o 
  -6   7   7      537.34      571.01     11.28 o 
  -4   7   7     5444.18     5815.42     62.32 o 
  -2   7   7      178.87      184.75      5.93 o 
   0   7   7       65.91       58.33      2.81 o 
   2   7   7      128.57      118.29      4.32 o 
   4   7   7       97.96      119.17      6.80 o 
   6   7   7       97.04       91.72      6.15 o 
  -7   8   7       87.46       86.27      6.47 o 
  -5   8   7      259.89      280.16      7.30 o 
  -3   8   7     1324.59     1366.57     18.48 o 
  -1   8   7      248.74      269.67      8.63 o 
   1   8   7       38.27       33.26      4.28 o 
   3   8   7      458.38      423.62      7.72 o 
   5   8   7      577.14      552.91      9.03 o 
   7   8   7       11.51       11.74      3.12 o 
  -8   9   7       26.16       24.27      5.20 o 
  -6   9   7      206.23      210.61      8.66 o 
  -4   9   7     1221.14     1231.48     18.29 o 
  -2   9   7      247.71      249.47      7.71 o 
   0   9   7      134.05      119.23      7.44 o 
   2   9   7      251.32      262.39      6.64 o 
   4   9   7      179.88      160.31      6.29 o 
   6   9   7      112.81      110.74      8.58 o 
   8   9   7       23.33       21.00      5.77 o 
  -9  10   7        3.20        3.46      3.29 o 
  -7  10   7       38.54       33.78      5.52 o 
  -5  10   7       55.35       57.61      8.12 o 
  -3  10   7       28.40       25.32      4.37 o 
  -1  10   7       19.91       14.83      3.33 o 
   1  10   7      558.37      493.79     10.47 o 
   3  10   7       51.75       41.93      5.90 o 
   5  10   7       77.09       72.87      6.56 o 
   7  10   7       47.51       46.77      7.39 o 
   9  10   7        3.25        4.82      3.23 o 
  -8  11   7      412.74      487.61     18.97 o 
  -6  11   7      106.09      133.68     12.57 o 
  -4  11   7       78.65       76.33      6.96 o 
  -2  11   7       28.74       25.21      4.08 o 
   0  11   7       85.27       59.73      8.24 o 
   2  11   7        4.76        1.83      3.12 o 
   4  11   7       28.03       26.18      4.91 o 
   6  11   7       27.79       27.45      5.92 o 
   8  11   7        5.64        6.45      4.17 o 
  -5  12   7      107.25       95.83     12.88 o 
  -3  12   7        3.77        5.09      3.17 o 
  -1  12   7       16.14       11.22      3.61 o 
   1  12   7      191.95      179.83     14.44 o 
   3  12   7      117.03      117.61     13.79 o 
   5  12   7       72.45       73.74     17.92 o 
  -4  13   7        5.22        7.96      2.78 o 
  -2  13   7        1.75        1.98      3.25 o 
   0  13   7       81.55       74.58     11.73 o 
   2  13   7      251.12      316.22     14.05 o 
   4  13   7       32.56       36.10      9.00 o 
   0   0   8      608.15      542.10     13.28 o 
   1   1   8      207.80      182.63      3.81 o 
   0   2   8      141.40      178.08      3.60 o 
   2   2   8     1370.03     1435.96     13.95 o 
  -1   3   8      677.38      783.53     11.11 o 
   1   3   8      263.99      278.56      4.99 o 
   3   3   8      131.54      116.37      3.28 o 
  -2   4   8      342.58      369.70      7.64 o 
   0   4   8      553.60      601.90     10.08 o 
   2   4   8      590.02      572.62      7.15 o 
   4   4   8      652.91      661.82      8.26 o 
  -3   5   8      236.90      242.01      7.13 o 
  -1   5   8      258.09      241.70      6.22 o 
   1   5   8      156.83      142.97      3.93 o 
   3   5   8      103.03      113.03      3.94 o 
   5   5   8      749.44      721.37     12.38 o 
  -4   6   8      338.71      315.93      8.01 o 
  -2   6   8     2010.05     1960.64     26.18 o 
   0   6   8      135.33      149.86      6.09 o 
   2   6   8      641.35      655.97     12.93 o 
   4   6   8       31.66       25.51      3.16 o 
   6   6   8      389.38      421.48      9.37 o 
  -5   7   8     1024.98     1043.97     16.84 o 
  -3   7   8     4632.10     4857.43     67.59 o 
  -1   7   8      338.35      362.77      7.88 o 
   1   7   8      482.73      422.65      7.19 o 
   3   7   8      258.64      231.37      6.45 o 
   5   7   8      221.91      237.96      6.35 o 
   7   7   8      571.04      604.78     12.22 o 
  -6   8   8      457.20      473.38     10.50 o 
  -4   8   8     1690.24     1723.75     19.90 o 
  -2   8   8     1441.27     1452.60     22.85 o 
   0   8   8       82.29       72.16      5.90 o 
   2   8   8       33.75       23.93      3.46 o 
   4   8   8      691.27      646.30     10.01 o 
   6   8   8      117.53       96.66      8.94 o 
   8   8   8      290.88      291.10      7.94 o 
  -7   9   8       18.61       15.76      4.39 o 
  -5   9   8      613.03      607.48     12.47 o 
  -3   9   8      115.31      112.07      9.83 o 
  -1   9   8      204.37      191.33      7.90 o 
   1   9   8      738.00      748.07     19.66 o 
   3   9   8      135.65      100.94      6.40 o 
   5   9   8      203.33      198.67      7.93 o 
   7   9   8       23.84       22.06      5.09 o 
   9   9   8       25.07       16.39      4.76 o 
  -8  10   8       47.71       41.23      8.91 o 
  -6  10   8       20.08       14.46      3.67 o 
  -4  10   8      181.96      175.84      9.38 o 
  -2  10   8      149.94      166.02     10.82 o 
   0  10   8       36.05       29.40      4.17 o 
   2  10   8       17.05       16.69      3.41 o 
   4  10   8        1.93        7.82      2.50 o 
   6  10   8       59.61       45.39      9.85 o 
   8  10   8       85.61       67.85     17.43 o 
  -7  11   8      151.18      153.95     13.13 o 
  -5  11   8      310.32      356.74      8.33 o 
  -3  11   8       27.92       24.10      3.56 o 
  -1  11   8       36.60       20.52      4.20 o 
   1  11   8      286.23      271.74     10.48 o 
   3  11   8        3.41        8.39      3.37 o 
   5  11   8       51.37       52.90     10.47 o 
   7  11   8      122.77      140.26     11.23 o 
  -4  12   8       66.56       67.88     12.69 o 
  -2  12   8       23.60       23.86      4.44 o 
   0  12   8      198.08      196.32     11.58 o 
   2  12   8        7.93        8.57      2.86 o 
   4  12   8        7.32       10.06      4.50 o 
  -3  13   8        3.87       12.64      9.92 o 
  -1  13   8      205.42      226.27     14.03 o 
   1  13   8       83.16       92.37     15.56 o 
   3  13   8       81.24       79.64     21.98 o 
   0   1   9       58.58       48.66      4.24 o 
  -1   2   9      267.60      271.96      4.62 o 
   1   2   9      206.39      200.59      4.10 o 
  -2   3   9      491.71      502.88     11.51 o 
   0   3   9      425.94      482.00      6.84 o 
   2   3   9      121.83      130.16      4.16 o 
  -3   4   9      570.77      499.01      9.49 o 
  -1   4   9       21.57       15.48      2.87 o 
   1   4   9     1480.09     1589.44     13.45 o 
   3   4   9      775.08      824.70      9.36 o 
  -4   5   9      893.56      874.37     14.83 o 
  -2   5   9     1012.49      980.04     16.18 o 
   0   5   9       15.18       19.33      3.03 o 
   2   5   9      305.93      286.81      8.00 o 
   4   5   9      216.19      227.24      5.97 o 
  -5   6   9      262.05      278.10      8.20 o 
  -3   6   9      697.31      717.19     13.75 o 
  -1   6   9        6.98        9.95      2.88 o 
   1   6   9      252.30      218.27      4.96 o 
   3   6   9      134.31      108.68      6.80 o 
   5   6   9      622.25      626.39     12.19 o 
  -6   7   9      244.87      234.80      7.37 o 
  -4   7   9      195.06      205.97      7.24 o 
  -2   7   9       15.48       11.92      2.52 o 
   0   7   9      266.19      257.91      7.39 o 
   2   7   9       76.04       51.76      5.02 o 
   4   7   9      649.49      579.44     11.06 o 
   6   7   9      576.03      579.71     11.64 o 
  -7   8   9      149.36      137.02      8.08 o 
  -5   8   9      563.64      584.96     13.15 o 
  -3   8   9      553.34      592.91     14.53 o 
  -1   8   9      882.08      953.03     18.76 o 
   1   8   9      458.03      403.01     15.13 o 
   3   8   9       56.26       58.92      7.86 o 
   5   8   9       20.62       21.35      3.49 o 
   7   8   9      400.33      411.84     12.65 o 
  -8   9   9       17.81       12.78      3.81 o 
  -6   9   9      221.38      204.77      9.38 o 
  -4   9   9      467.26      446.17      9.72 o 
  -2   9   9      636.17      704.53     15.09 o 
   0   9   9       12.68       10.45      2.35 o 
   2   9   9      630.32      577.79     11.86 o 
   4   9   9       60.11       55.72      8.62 o 
   6   9   9      111.38      127.90     10.64 o 
   8   9   9      186.37      192.37     13.55 o 
  -7  10   9        0.02        3.89      2.66 o 
  -5  10   9      451.29      423.47      9.66 o 
  -3  10   9      526.95      558.04     14.00 o 
  -1  10   9      102.70      101.48     10.12 o 
   1  10   9        5.05        6.54      3.06 o 
   3  10   9       72.99       53.19      7.94 o 
   5  10   9       48.84       29.59      7.50 o 
   7  10   9      161.11      159.13     16.40 o 
  -6  11   9      106.45       69.70     12.89 o 
  -4  11   9      482.22      476.70     12.07 o 
  -2  11   9       25.92       30.30      5.36 o 
   0  11   9      116.38      111.03     11.41 o 
   2  11   9       38.61       32.18      6.65 o 
   4  11   9       19.44       14.46      5.26 o 
   6  11   9       38.14       31.90      7.43 o 
  -3  12   9       86.44       57.91     11.59 o 
  -1  12   9       46.35       29.50      5.81 o 
   1  12   9      176.08      188.14     10.65 o 
   3  12   9       21.07       21.34      6.28 o 
   1   1  10      294.15      302.35      5.32 o 
   0   2  10      172.38      162.91      3.80 o 
   2   2  10      306.67      281.04      5.06 o 
  -1   3  10      475.94      472.06      6.74 o 
   1   3  10      428.59      444.11      6.92 o 
   3   3  10     2171.60     2352.48     28.57 o 
  -2   4  10      629.90      596.23     10.45 o 
   0   4  10       55.41       58.35      6.66 o 
   2   4  10      361.00      390.48      7.67 o 
   4   4  10      367.92      334.15      7.93 o 
  -3   5  10     1119.06     1188.09     18.97 o 
  -1   5  10      318.35      306.48      7.90 o 
   1   5  10      316.28      295.51      7.57 o 
   3   5  10       91.00       76.02      6.32 o 
   5   5  10      160.43      166.19      8.09 o 
  -4   6  10       30.86       29.52      3.85 o 
  -2   6  10      148.06      132.96      6.32 o 
   0   6  10      418.51      395.96      8.47 o 
   2   6  10       40.55       29.53      3.62 o 
   4   6  10       21.31       20.30      3.51 o 
   6   6  10      496.95      500.07     10.10 o 
  -5   7  10       77.61       70.47      6.65 o 
  -3   7  10       32.70       26.66      3.56 o 
  -1   7  10      481.10      466.15     10.23 o 
   1   7  10     1068.30     1025.02     16.37 o 
   3   7  10      381.28      324.18      8.65 o 
   5   7  10      190.38      197.58      9.26 o 
   7   7  10      368.79      404.95      7.81 o 
  -6   8  10       35.22       26.21      4.77 o 
  -4   8  10      140.22      142.95      8.42 o 
  -2   8  10      127.13      109.97      7.78 o 
   0   8  10      758.69      768.86     14.83 o 
   2   8  10      224.69      202.07      7.69 o 
   4   8  10       34.57       33.48      4.94 o 
   6   8  10      434.98      502.43     10.71 o 
   8   8  10      107.89      116.92     11.22 o 
  -7   9  10       30.13       18.08      4.99 o 
  -5   9  10      266.83      279.98      8.53 o 
  -3   9  10      324.70      315.23      9.01 o 
  -1   9  10      381.08      411.09     12.24 o 
   1   9  10      224.16      243.59      8.58 o 
   3   9  10       91.73       80.15     12.65 o 
   5   9  10       25.63       18.82      4.00 o 
   7   9  10      195.35      227.49     11.15 o 
  -6  10  10       85.69       65.75      8.95 o 
  -4  10  10      284.70      273.60      8.42 o 
  -2  10  10      253.74      258.36      9.79 o 
   0  10  10       62.34       54.41      7.25 o 
   2  10  10       31.07       32.57      5.80 o 
   4  10  10      117.50      128.38     12.45 o 
   6  10  10      134.05      122.49     21.78 o 
  -5  11  10      312.55      287.62     12.23 o 
  -3  11  10      147.75      138.07     10.14 o 
  -1  11  10       23.27       23.86      4.97 o 
   1  11  10        6.36        6.03      3.91 o 
   3  11  10       61.08       65.40     12.66 o 
   5  11  10       13.05       17.10      4.64 o 
  -2  12  10       11.03        9.35      4.18 o 
   0  12  10        7.32       12.72      3.29 o 
   2  12  10       44.53       32.69      8.83 o 
   0   1  11      212.57      183.86      4.52 o 
  -1   2  11      143.49      129.46      4.76 o 
   1   2  11      388.97      385.09      6.68 o 
  -2   3  11     2158.30     2177.94     20.03 o 
   0   3  11      286.53      287.51      6.31 o 
   2   3  11      615.14      624.29      9.94 o 
  -3   4  11      116.36      128.57      7.85 o 
  -1   4  11      984.80     1027.23     18.87 o 
   1   4  11      807.08      830.39     13.60 o 
   3   4  11       79.23       82.82      4.71 o 
  -4   5  11       96.23       91.30      8.05 o 
  -2   5  11      336.12      341.74     10.13 o 
   0   5  11      644.90      615.20     11.40 o 
   2   5  11        7.21       11.24      2.61 o 
   4   5  11      625.14      583.66     10.92 o 
  -5   6  11       84.73       85.98      7.65 o 
  -3   6  11       54.65       43.24      4.94 o 
  -1   6  11       36.93       30.32      4.11 o 
   1   6  11      471.52      437.76      9.82 o 
   3   6  11      493.52      467.01     12.43 o 
   5   6  11      174.63      158.96      8.46 o 
  -6   7  11       48.78       35.80      5.38 o 
  -4   7  11      161.08      152.21      8.47 o 
  -2   7  11       95.64       93.74      9.77 o 
   0   7  11      419.12      394.20      9.25 o 
   2   7  11      286.76      265.51      9.00 o 
   4   7  11      249.20      261.72      8.79 o 
   6   7  11      123.97      126.99      9.10 o 
  -7   8  11      126.61      130.45      9.18 o 
  -5   8  11        7.82        7.78      2.36 o 
  -3   8  11       24.20       26.95      3.99 o 
  -1   8  11      654.48      688.54     15.15 o 
   1   8  11      715.43      758.31     17.03 o 
   3   8  11       58.63       47.64      7.20 o 
   5   8  11      274.55      314.46     10.40 o 
   7   8  11      194.77      223.21     10.85 o 
  -6   9  11       32.67       26.67      5.85 o 
  -4   9  11       41.03       40.66      5.83 o 
  -2   9  11       12.91       11.65      2.99 o 
   0   9  11      305.36      338.45      8.40 o 
   2   9  11       50.87       45.08      6.60 o 
   4   9  11      173.80      160.34      9.97 o 
   6   9  11      622.78      713.12     19.62 o 
  -5  10  11      212.67      210.07     13.37 o 
  -3  10  11       50.91       61.96      8.00 o 
  -1  10  11      138.13      153.53      9.76 o 
   1  10  11      612.17      618.99     19.97 o 
   3  10  11       60.06       62.55     11.11 o 
   5  10  11      256.27      267.03     20.92 o 
  -4  11  11       59.71       50.78     10.17 o 
  -2  11  11      231.48      294.60     15.14 o 
   0  11  11       31.19       29.48      5.32 o 
   2  11  11        7.16        9.78      4.25 o 
   4  11  11        7.49        4.80      3.66 o 
   0   0  12       76.90       87.43     11.90 o 
   1   1  12      854.15      908.60     12.43 o 
   0   2  12      142.87      155.37      5.50 o 
   2   2  12      805.60      870.38     16.31 o 
  -1   3  12     1401.02     1491.90     28.55 o 
   1   3  12     1130.08     1210.83     15.23 o 
   3   3  12      492.22      474.30     10.76 o 
  -2   4  12       53.35       50.17      5.47 o 
   0   4  12       21.53       26.43      4.34 o 
   2   4  12      536.88      531.45     11.68 o 
   4   4  12        4.26        8.83      2.64 o 
  -3   5  12       59.95       51.71      6.41 o 
  -1   5  12      576.11      579.10     10.41 o 
   1   5  12       70.47       55.44      6.37 o 
   3   5  12      477.94      454.11     11.92 o 
   5   5  12       23.56       17.48      3.72 o 
  -4   6  12       29.53       28.14      4.69 o 
  -2   6  12      486.68      513.21     11.16 o 
   0   6  12      293.69      303.63      9.31 o 
   2   6  12      187.18      198.18     10.57 o 
   4   6  12       11.71        9.38      3.02 o 
   6   6  12       29.99       24.76      3.76 o 
  -5   7  12       16.73       12.96      3.01 o 
  -3   7  12       41.90       32.38      4.66 o 
  -1   7  12      174.11      159.22     12.14 o 
   1   7  12      510.07      509.93     11.27 o 
   3   7  12      162.69      162.06      8.59 o 
   5   7  12      105.87       82.68     11.66 o 
   7   7  12       49.72       63.33     10.12 o 
  -6   8  12       66.93       69.26     11.35 o 
  -4   8  12       63.21       46.76      7.65 o 
  -2   8  12       52.16       49.37      7.23 o 
   0   8  12      109.65       93.72     12.95 o 
   2   8  12       65.23       63.58      8.10 o 
   4   8  12       85.16       69.05     11.10 o 
   6   8  12       16.44       10.30      3.32 o 
  -5   9  12        5.38        9.00      3.28 o 
  -3   9  12        8.92       12.24      3.41 o 
  -1   9  12      427.00      480.27     11.09 o 
   1   9  12      488.17      534.63     14.76 o 
   3   9  12      396.64      456.45     17.10 o 
   5   9  12      142.94      125.18     12.24 o 
  -4  10  12       19.68       18.52      4.78 o 
  -2  10  12       23.00       18.83      4.05 o 
   0  10  12      147.53      120.67     11.33 o 
   2  10  12       63.27       55.59     11.03 o 
   4  10  12      273.94      270.71     19.32 o 
  -1  11  12       69.41       60.68     21.69 o 
   1  11  12      433.26      465.12     37.76 o 
   0   1  13     3525.92     3991.88     45.41 o 
  -1   2  13       33.41       32.69      4.35 o 
   1   2  13      591.06      571.51      8.22 o 
  -2   3  13      234.31      213.53      7.98 o 
   0   3  13      391.08      421.47      8.25 o 
   2   3  13       26.34       28.62      4.79 o 
  -3   4  13      650.10      634.99     13.13 o 
  -1   4  13      316.02      324.34      8.11 o 
   1   4  13        4.05        4.33      1.98 o 
   3   4  13      289.98      272.18      9.91 o 
  -4   5  13      672.88      717.99     11.16 o 
  -2   5  13      206.00      210.57      7.74 o 
   0   5  13       12.33        8.65      2.74 o 
   2   5  13        5.14        5.35      2.93 o 
   4   5  13       10.44       12.07      2.77 o 
  -5   6  13      134.77      108.21      9.68 o 
  -3   6  13      345.57      333.26     11.59 o 
  -1   6  13       60.68       54.12      7.53 o 
   1   6  13       64.05       72.42     10.54 o 
   3   6  13       66.47       58.56      6.67 o 
   5   6  13      543.12      573.81     12.11 o 
  -6   7  13       71.97       66.82      9.70 o 
  -4   7  13       67.55       52.31      7.98 o 
  -2   7  13       38.61       44.29      7.33 o 
   0   7  13      112.19      115.11     12.02 o 
   2   7  13        5.99        7.40      2.81 o 
   4   7  13       56.58       61.79      8.21 o 
   6   7  13       16.05       17.06      4.24 o 
  -5   8  13       37.44       37.84      8.08 o 
  -3   8  13       26.12       14.78      4.13 o 
  -1   8  13       94.20       88.96     11.91 o 
   1   8  13       77.68       56.68      8.52 o 
   3   8  13      175.25      185.62     10.28 o 
   5   8  13      115.44      146.01     14.16 o 
  -4   9  13       45.39       43.03      8.02 o 
  -2   9  13      158.11      179.40     10.80 o 
   0   9  13       78.97       64.77     10.14 o 
   2   9  13      276.12      302.74     14.24 o 
   4   9  13      428.11      402.30     17.94 o 
  -1  10  13       47.90       40.46      9.25 o 
   1  10  13      251.96      253.08     17.16 o 
   1   1  14      642.42      651.13     10.53 o 
   0   2  14      816.10      965.48     16.01 o 
   2   2  14       25.53       25.13      3.90 o 
  -1   3  14       90.11       88.99      8.64 o 
   1   3  14       15.27       12.91      2.97 o 
   3   3  14       44.11       41.21      5.73 o 
  -2   4  14       83.94       70.95      8.38 o 
   0   4  14      340.54      347.24      9.13 o 
   2   4  14       74.32       71.81      9.47 o 
   4   4  14      250.90      224.83     10.02 o 
  -3   5  14      243.44      201.04     13.45 o 
  -1   5  14      169.89      150.83     11.56 o 
   1   5  14        7.15        7.71      3.05 o 
   3   5  14       17.45       16.60      3.61 o 
   5   5  14       26.06       32.48      5.32 o 
  -4   6  14        0.57        6.96      2.95 o 
  -2   6  14       19.24       19.46      3.95 o 
   0   6  14        0.15        7.01      2.93 o 
   2   6  14       14.09        9.97      3.79 o 
   4   6  14       46.55       46.57      7.03 o 
   6   6  14      181.83      192.15      9.10 o 
  -5   7  14       35.78       25.85      4.81 o 
  -3   7  14        3.02        5.05      3.38 o 
  -1   7  14      312.88      337.63     16.63 o 
   1   7  14       51.63       36.65      6.01 o 
   3   7  14       18.98       14.42      3.38 o 
   5   7  14        8.40       12.10      4.23 o 
  -4   8  14       16.83       14.42      3.86 o 
  -2   8  14       56.32       46.50      9.12 o 
   0   8  14       53.13       46.69      7.90 o 
   2   8  14        3.92        5.78      3.28 o 
   4   8  14        1.57        5.33      4.48 o 
  -1   9  14      228.49      293.23     18.22 o 
   1   9  14       35.18       20.61      6.34 o 
   0   1  15      542.22      567.44     14.58 o 
  -1   2  15      359.83      386.52      9.83 o 
   1   2  15      554.97      576.29     11.69 o 
  -2   3  15       69.00       62.00      8.38 o 
   0   3  15      318.16      310.17     10.81 o 
   2   3  15       34.90       22.32      4.50 o 
  -3   4  15      183.84      165.81     10.86 o 
  -1   4  15       37.95       34.45      4.84 o 
   1   4  15       60.44       49.87      7.22 o 
   3   4  15       25.18       17.35      4.03 o 
  -4   5  15       78.31       84.27      8.97 o 
  -2   5  15       97.57       73.27      9.47 o 
   0   5  15       98.39       90.97     11.85 o 
   2   5  15        2.79        8.10      3.44 o 
   4   5  15       30.84       26.93      5.46 o 
  -5   6  15       13.37       11.15      3.33 o 
  -3   6  15        6.79       11.84      3.50 o 
  -1   6  15       22.78       26.46      5.39 o 
   1   6  15       21.17       22.27      4.19 o 
   3   6  15       10.11        7.71      2.65 o 
   5   6  15      347.21      392.14     21.91 o 
  -4   7  15       82.45       53.68     19.25 o 
  -2   7  15       35.14       22.66      6.80 o 
   0   7  15      137.28      160.16     14.17 o 
   2   7  15       24.29       16.64      4.37 o 
   4   7  15       62.51       81.19     12.10 o 
  -1   8  15       57.16       55.62     12.90 o 
   1   8  15        2.38        6.15      4.25 o 
   0   0  16     1190.10     1377.59     43.88 o 
   1   1  16      554.28      596.57     13.78 o 
   0   2  16      149.76      172.77     11.50 o 
   2   2  16      263.13      291.12     12.62 o 
  -1   3  16      101.41      106.70     10.33 o 
   1   3  16      175.24      193.54      8.69 o 
   3   3  16        2.37        4.11      2.31 o 
  -2   4  16       52.75       44.02      7.47 o 
   0   4  16       30.79       28.49      5.21 o 
   2   4  16       78.72       71.81     11.12 o 
   4   4  16       29.18       22.86      5.27 o 
  -3   5  16        2.95        8.07      3.31 o 
  -1   5  16      450.98      475.81     13.45 o 
   1   5  16       10.45        9.81      3.17 o 
   3   5  16      245.60      279.39     14.43 o 
  -2   6  16       78.74       68.62     12.31 o 
   0   6  16       18.45       13.55      4.46 o 
   2   6  16      222.42      237.29     12.28 o 
   0   1  17      134.78      184.42     12.15 o 
  -1   2  17       93.82       82.82     13.12 o 
   1   2  17       50.10       43.68      6.70 o 
  -2   3  17      101.14       75.22     13.28 o 
   0   3  17      258.26      314.20     14.16 o 
   2   3  17       45.91       49.86      9.20 o 
  -1   4  17      858.28      966.99     30.24 o 
   1   4  17       27.73       28.32      6.90 o 
                                                 
